# Supplementary material for: Fabrication of Anatase TiO2/PVDF Composite Membrane for Oil-in-Water Emulsion Separation and Dye Photocatalytic Degradation
Source: Membranes (Basel). 2023 Mar 22;13(3):364. doi: 10.3390/membranes13030364 (PMC10055995; doi:10.3390/membranes13030364)
Supplement: Supplementary file 1 [file membranes-13-00364-s001.zip]

Archive with 1 entries (1 files):
- membranes-2268658-supplementary.pdf
